# Supplementary material for: Synthesis and Anticancer Activity of A-Ring-Modified Derivatives of Dihydrobetulin
Source: Int J Mol Sci. 2023 Jun 7;24(12):9863. doi: 10.3390/ijms24129863 (PMC10298530; doi:10.3390/ijms24129863)
Supplement: Supplementary file 1 [file ijms-24-09863-s001.zip]

Archive with 1 entries (1 files):
- ijms-2437401-supplementary.pdf
